# Supplementary material for: Associations of Muscle Strength with Central Aspects of Pain: Data from the Knee Pain and Related Health in the Community (KPIC) Cohort
Source: J Pers Med. 2023 Sep 29;13(10):1450. doi: 10.3390/jpm13101450 (PMC10608698; doi:10.3390/jpm13101450)
Supplement: Supplementary file 1 [file jpm-13-01450-s001.zip]

Archive with 1 entries (1 files):
- jpm-2588014-supplementary.pdf
